# Supplementary material for: Biotechnological Production and Characterization of Extracellular Melanin by Streptomyces nashvillensis
Source: Microorganisms. 2024 Jan 30;12(2):297. doi: 10.3390/microorganisms12020297 (PMC10892051; doi:10.3390/microorganisms12020297)
Supplement: Supplementary file 1 [file microorganisms-12-00297-s001.zip]

Archive with 1 entries (1 files):
- microorganisms-2812206-supplementary.pdf
